# Supplementary material for: Evaluating Quality Management and Diagnostics Microbiology Performance Within an International External Quality Assessment (EQA) Program Serving National One Health Sector Reference Laboratories Across Asia: Experience Amid the Coronavirus Disease 2019 (COVID-19) Pandemic
Source: Clin Infect Dis. 2023 Dec 20;77(Suppl 7):S588–96. doi: 10.1093/cid/ciad569 (PMC10732555; doi:10.1093/cid/ciad569)
Supplement: ciad569_Supplementary_Data [file ciad569_supplementary_data.zip]

Archive with 2 entries (2 files):
- Laboratory  QMS Assessment Tool.doc
- Online survey assessment questionnaire.pdf
